# Supplementary material for: Multiple house occupancy is associated with mortality in hospitalized patients with COVID-19
Source: Eur J Public Health. 2021 May 17;32(1):133–9. doi: 10.1093/eurpub/ckab085 (PMC8247274; doi:10.1093/eurpub/ckab085)
Supplement: ckab085_Supplementary_Data [file ckab085_supplementary_data.zip]

Archive with 2 entries (2 files):
- ejph-2021-01-om-0093-File003.docx
- ejph-2021-01-om-0093-File004.docx
